# Supplementary material for: First Characterization of Acinetobacter baumannii-Specific Filamentous Phages
Source: Viruses. 2024 May 27;16(6):857. doi: 10.3390/v16060857 (PMC11209303; doi:10.3390/v16060857)
Supplement: Supplementary file 1 [file viruses-16-00857-s001.zip]

Archive with 4 entries (4 files):
- Suppl S1.pdf
- Suppl S2.pdf
- Suppl S3.pdf
- Table S4.xlsx
