# Supplementary material for: First Characterization of Acinetobacter baumannii-Specific Filamentous Phages
Source: Viruses. 2024 May 27;16(6):857. doi: 10.3390/v16060857 (PMC11209303; doi:10.3390/v16060857)
Supplement: Supplementary file 1 [file viruses-16-00857-s001.zip › Table S4.xlsx]

## Sheet: Matrix Zot
	Zot matrix comparison
	Group A
A grupa	PartI.Abaumannii	280820	280820	280820	7804	A1296	A388	AB169-VUB	AB177-VUB	AB186-VUB	AB736	ABF9692	AC1633	AC1633	ACN21	ATCC17961	ATCC19606	CI300	CIP70.10	DETAB-P2	DTD544C	KSK Sens.	LMG994	OCO64	R2091	VB280821	VB280821
PartI.Abaumannii	100	87.4	87.4	87.4	87.4	87.4	87.4	91.1	87.1	87.1	100	87.1	87.4	87.4	87.1	100	100	87.1	87.4	87.4	87.4	87.4	92.2	87.4	87.4	87.4	87.4
280820	83.8	100	100	100	100	100	100	92.4	99.7	99.7	83.8	99.4	100	100	99.7	83.8	83.8	99.7	100	100	99.7	99.7	90.2	100	100	100	100
280820	83.8	100	100	100	100	100	100	92.4	99.7	99.7	83.8	99.4	100	100	99.7	83.8	83.8	99.7	100	100	99.7	99.7	90.2	100	100	100	100
280820	83.8	100	100	100	100	100	100	92.4	99.7	99.7	83.8	99.4	100	100	99.7	83.8	83.8	99.7	100	100	99.7	99.7	90.2	100	100	100	100
7804	83.8	100	100	100	100	100	100	92.4	99.7	99.7	83.8	99.4	100	100	99.7	83.8	83.8	99.7	100	100	99.7	99.7	90.2	100	100	100	100
A1296	83.8	100	100	100	100	100	100	92.4	99.7	99.7	83.8	99.4	100	100	99.7	83.8	83.8	99.7	100	100	99.7	99.7	90.2	100	100	100	100
A388	83.8	100	100	100	100	100	100	92.4	99.7	99.7	83.8	99.4	100	100	99.7	83.8	83.8	99.7	100	100	99.7	99.7	90.2	100	100	100	100
AB169-VUB	91.1	92.4	92.4	92.4	92.4	92.4	92.4	100	92.1	92.1	91.1	92.4	92.4	92.4	92.1	91.1	91.1	92.1	92.4	92.4	92.7	92.7	84.6	92.4	92.4	92.4	92.4
AB177-VUB	83.6	99.7	99.7	99.7	99.7	99.7	99.7	92.1	100	100	83.6	99.2	99.7	99.7	100	83.6	83.6	100	99.7	99.7	99.4	99.4	90	99.7	99.7	99.7	99.7
AB186-VUB	83.6	99.7	99.7	99.7	99.7	99.7	99.7	92.1	100	100	83.6	99.2	99.7	99.7	100	83.6	83.6	100	99.7	99.7	99.4	99.4	90	99.7	99.7	99.7	99.7
AB736	100	87.4	87.4	87.4	87.4	87.4	87.4	91.1	87.1	87.1	100	87.1	87.4	87.4	87.1	100	100	87.1	87.4	87.4	87.4	87.4	92.2	87.4	87.4	87.4	87.4
ABF9692	83.8	99.4	99.4	99.4	99.4	99.4	99.4	92.4	99.2	99.2	83.8	100	99.4	99.4	99.2	83.8	83.8	99.2	99.4	99.4	99.7	99.7	90	99.4	99.4	99.4	99.4
AC1633	83.8	100	100	100	100	100	100	92.4	99.7	99.7	83.8	99.4	100	100	99.7	83.8	83.8	99.7	100	100	99.7	99.7	90.2	100	100	100	100
AC1633	83.8	100	100	100	100	100	100	92.4	99.7	99.7	83.8	99.4	100	100	99.7	83.8	83.8	99.7	100	100	99.7	99.7	90.2	100	100	100	100
ACN21	83.6	99.7	99.7	99.7	99.7	99.7	99.7	92.1	100	100	83.6	99.2	99.7	99.7	100	83.6	83.6	100	99.7	99.7	99.4	99.4	90	99.7	99.7	99.7	99.7
ATCC17961	100	87.4	87.4	87.4	87.4	87.4	87.4	91.1	87.1	87.1	100	87.1	87.4	87.4	87.1	100	100	87.1	87.4	87.4	87.4	87.4	92.2	87.4	87.4	87.4	87.4
ATCC19606	100	87.4	87.4	87.4	87.4	87.4	87.4	91.1	87.1	87.1	100	87.1	87.4	87.4	87.1	100	100	87.1	87.4	87.4	87.4	87.4	92.2	87.4	87.4	87.4	87.4
CI300	83.6	99.7	99.7	99.7	99.7	99.7	99.7	92.1	100	100	83.6	99.2	99.7	99.7	100	83.6	83.6	100	99.7	99.7	99.4	99.4	90	99.7	99.7	99.7	99.7
CIP70.10	83.8	100	100	100	100	100	100	92.4	99.7	99.7	83.8	99.4	100	100	99.7	83.8	83.8	99.7	100	100	99.7	99.7	90.2	100	100	100	100
DETAB-P2	83.8	100	100	100	100	100	100	92.4	99.7	99.7	83.8	99.4	100	100	99.7	83.8	83.8	99.7	100	100	99.7	99.7	90.2	100	100	100	100
DT0544C	83.8	99.7	99.7	99.7	99.7	99.7	99.7	92.7	99.4	99.4	83.8	99.7	99.7	99.7	99.4	83.8	83.8	99.4	99.7	99.7	100	100	90.2	99.7	99.7	99.7	99.7
KSK Sens.	83.8	99.7	99.7	99.7	99.7	99.7	99.7	92.7	99.4	99.4	83.8	99.7	99.7	99.7	99.4	83.8	83.8	99.4	99.7	99.7	100	100	90.2	99.7	99.7	99.7	99.7
LMG994	92.2	94	94	94	94	94	94	88.2	93.8	93.8	92.2	93.8	94	94	93.8	92.2	92.2	93.8	94	94	94.1	94.1	100	94	94	94	94
OCO64	83.8	100	100	100	100	100	100	92.4	99.7	99.7	83.8	99.4	100	100	99.7	83.8	83.8	99.7	100	100	99.7	99.7	90.2	100	100	100	100
R2091	83.8	100	100	100	100	100	100	92.4	99.7	99.7	83.8	99.4	100	100	99.7	83.8	83.8	99.7	100	100	99.7	99.7	90.2	100	100	100	100
VB280821	83.8	100	100	100	100	100	100	92.4	99.7	99.7	83.8	99.4	100	100	99.7	83.8	83.8	99.7	100	100	99.7	99.7	90.2	100	100	100	100
VB280821	83.8	100	100	100	100	100	100	92.4	99.7	99.7	83.8	99.4	100	100	99.7	83.8	83.8	99.7	100	100	99.7	99.7	90.2	100	100	100	100
	Group B
B group	XH1344	UC23022	UC21460	NY13623	NCTC7364	NCTC7364	LMG944	ATCC BAA1790	ATCC17978	ATCC17978	ATCC17978	ATCC17978	AR_0070	AR_0052	AbH120-A2	AB030	Ab-D10a-a	Ab-C63	Ab-B004d-c	810CP
XH1344	100	98	98	94.3	76	76	85.3	94.3	99.8	99.8	99.8	99.8	86.3	86.3	85.6	94.3	94.3	97.3	90.9	97.5
UC23022	96.1	100	100	97.8	73.4	73.4	87.5	97.8	98.3	98.3	98.3	98.3	88.5	88.5	87.7	97.8	97.8	97.3	94.4	99.3
UC21460	96.1	100	100	97.8	73.4	73.4	85.7	97.8	98.3	98.3	98.3	98.3	88.5	88.5	87.7	97.8	97.8	97.3	94.4	99.3
NY13623	94.1	97.8	97.8	100	77.1	77.1	86.5	100	96.3	96.3	96.3	96.3	87	87	87.2	100	100	95.5	93.6	97.5
NCTC7364	70.6	71.7	71.7	72.4	100	100	78.7	72.4	71.4	71.4	71.4	71.4	79.2	79.2	78.2	72.4	72.4	71.2	70.3	71.2
NCTC7364	70.6	71.7	71.7	72.4	100	100	78.7	72.4	71.4	71.4	71.4	71.4	79.2	79.2	78.2	72.4	72.4	71.2	70.3	71.2
LMG944	85.2	87.5	87.5	86.5	83.6	83.6	100	86.5	87.3	87.3	87.3	87.3	97.1	97.1	98.3	86.5	86.5	86.5	85.8	87
ATCC BAA1790	94.1	97.8	97.8	100	77.1	77.1	86.5	100	96.3	96.3	96.3	96.3	87	87	87.2	100	100	95.5	93.6	97.5
ATCC17978	97.8	98.3	98.3	96.3	76	76	87.2	96.3	100	100	100	100	88.2	88.2	87.5	96.3	96.3	97.5	92.9	97.8
ATCC17978	97.8	98.3	98.3	96.3	76	76	87.2	96.3	100	100	100	100	88.2	88.2	87.5	96.3	96.3	97.5	92.9	97.8
ATCC17978	97.8	98.3	98.3	96.3	76	76	87.2	96.3	100	100	100	100	88.2	88.2	87.5	96.3	96.3	97.5	92.9	97.8
ATCC17978	97.8	98.3	98.3	96.3	76	76	87.2	96.3	100	100	100	100	88.2	88.2	87.5	96.3	96.3	97.5	92.9	97.8
AR_0070	86.2	88.5	88.5	87	84.1	84.1	97.1	87	88.2	88.2	88.2	88.2	100	100	98.3	87	87	87.8	87.8	88
AR_0052	86.2	88.5	88.5	87	84.1	84.1	97.1	87	88.2	88.2	88.2	88.2	100	100	98.3	87	87	87.8	87.8	88
AbH120-A2	85.5	87.7	87.7	87.2	83.1	83.1	98.3	87.2	87.5	87.5	87.5	87.5	98.3	98.3	100	87.2	87.2	86.5	86.5	87.2
AB030	94.1	97.8	97.8	100	77.1	77.1	86.5	100	96.3	96.3	96.3	96.3	87	87	87.2	100	100	95.5	93.6	97.5
Ab-D10a-a	90.8	93.4	93.4	92.6	76	76	84.8	92.6	92	92	92	92	86.8	86.8	85.6	92.6	92.6	92	99	93.1
Ab-C63	95.6	97.3	97.3	95.5	75.9	75.9	86.5	95.5	97.5	97.5	97.5	97.5	87.8	87.8	86.5	95.5	95.5	100	92.9	97.3
Ab-B004d-c	90.8	94.4	94.4	93.6	76	76	85.8	93.6	92.9	92.9	92.9	92.9	87.7	87.7	86.5	93.6	93.6	92.9	100	94.1
810CP	95.6	99.3	99.3	97.5	75.9	75.9	87	97.5	97.8	97.8	97.8	97.8	88	88	87.3	97.5	97.5	97.3	94.1	100
	Group C
C grupa	AB5075-VUB 003	AB5075-VUB 003	AB5075-VUB 003	AB5075-VUB 003	A388	A85	AB0057	AB0057	AB0057	AB0057	AB0057	AB322	AB43	AB5057-UW	AB505-UW	AB505-UW	AB6870155	AB6870155	AB6870155	AR_0083	AYE	AYE	B8342	D36	D36	DA33382	FDAARGOS_1036	FDAARGOS_540	FDAARGOS_540	NCTC13421	OC074	OC081	UC22850	USA15	VB2486	WCHAB005078	WP4-W18-FSBL-11	AB169-VUB
AB5075-VUB 003	100	100	100	100	99.8	88.7	88.7	88.7	88.7	88.7	98.8	98.8	88.4	100	100	100	88.7	88.7	88.7	89	98.1	98.6	84.1	99.8	99.8	98.1	88.7	84.4	80.8	88.7	88.1	98.1	98.8	88.7	99.8	98.6	95.2	99
AB5075-VUB 996	100	100	100	100	99.8	88.7	88.7	88.7	88.7	88.7	98.8	98.8	88.4	100	100	100	88.7	88.7	88.7	89	98.1	98.6	84.1	99.8	99.8	98.1	88.7	84.4	80.8	88.7	88.1	98.1	98.8	88.7	99.8	98.6	95.2	99
AB5075-VUB 988	100	100	100	100	99.8	88.7	88.7	88.7	88.7	88.7	98.8	98.8	88.4	100	100	100	88.7	88.7	88.7	89	98.1	98.6	84.1	99.8	99.8	98.1	88.7	84.4	80.8	88.7	88.1	98.1	98.8	88.7	99.8	98.6	95.2	99
AB5075-VUB 980	100	100	100	100	99.8	88.7	88.7	88.7	88.7	88.7	98.8	98.8	88.4	100	100	100	88.7	88.7	88.7	89	98.1	98.6	84.1	99.8	99.8	98.1	88.7	84.4	80.8	88.7	88.1	98.1	98.8	88.7	99.8	98.6	95.2	99
A388	99.8	99.8	99.8	99.8	100	88.4	88.4	88.4	88.4	88.4	98.6	98.6	88.1	99.8	99.8	99.8	88.4	88.4	88.4	89	97.8	98.3	83.8	100	100	97.8	88.4	84.1	80.6	88.4	87.9	97.8	98.6	88.4	100	98.3	94.9	98.6
A85	83.9	83.9	83.9	83.9	83.7	100	100	100	100	100	84.9	84.4	99.7	83.9	83.9	83.9	100	100	100	99.2	83.7	83.9	93.8	83.7	83.7	83.7	100	86.4	80.1	100	99.5	83.7	84.4	100	83.7	84.2	82.6	99
AB0057	83.9	83.9	83.9	83.9	83.7	100	100	100	100	100	84.9	84.4	99.7	83.9	83.9	83.9	100	100	100	99.2	83.7	83.9	93.8	83.7	83.7	83.7	100	86.4	80.1	100	99.5	83.7	84.4	100	83.7	84.2	82.6	99
AB0057	83.9	83.9	83.9	83.9	83.7	100	100	100	100	100	84.9	84.4	99.7	83.9	83.9	83.9	100	100	100	99.2	83.7	83.9	93.8	83.7	83.7	83.7	100	86.4	80.1	100	99.5	83.7	84.4	100	83.7	84.2	82.6	99
AB0057	83.9	83.9	83.9	83.9	83.7	100	100	100	100	100	84.9	84.4	99.7	83.9	83.9	83.9	100	100	100	99.2	83.7	83.9	93.8	83.7	83.7	83.7	100	86.4	80.1	100	99.5	83.7	84.4	100	83.7	84.2	82.6	99
AB0057	83.9	83.9	83.9	83.9	83.7	100	100	100	100	100	84.9	84.4	99.7	83.9	83.9	83.9	100	100	100	99.2	83.7	83.9	93.8	83.7	83.7	83.7	100	86.4	80.1	100	99.5	83.7	84.4	100	83.7	84.2	82.6	99
AB0057	99.8	99.8	99.8	99.8	98.5	89.7	89.7	89.7	89.7	89.7	100	99.5	89.4	99.8	99.8	99.8	89.7	89.7	89.7	89.8	98.3	98.8	84.8	98.5	98.5	98.3	89.7	84.6	81	89.7	89.2	98.3	99.5	89.7	98.5	99.3	95.4	99
AB322	99.8	99.8	99.8	99.8	98.5	89.2	89.2	89.2	89.2	89.2	99.5	100	88.9	99.8	99.8	99.8	89.2	89.2	89.2	89.2	98.8	98.8	84.8	98.5	98.5	98.8	89.2	84.1	80.6	89.2	88.7	98.8	100	89.2	98.5	99.8	95.4	99
AB43	83.7	83.7	83.7	83.7	83.5	99.7	99.7	99.7	99.7	99.7	84.7	84.2	100	83.7	83.7	83.7	99.7	99.7	99.7	98.9	83.5	83.7	93.6	83.5	83.5	83.5	99.7	86.4	80.1	99.7	99.7	83.5	84.2	99.7	83.5	83.9	82.4	99
AB5057-UW	100	100	100	100	99.8	88.7	88.7	88.7	88.7	88.7	98.8	98.8	88.4	100	100	100	88.7	88.7	88.7	89	98.1	98.6	84.1	99.8	99.8	98.1	88.7	84.4	80.8	88.7	88.1	98.1	98.8	88.7	99.8	98.6	95.2	99
AB5057-UW	100	100	100	100	99.8	88.7	88.7	88.7	88.7	88.7	98.8	98.8	88.4	100	100	100	88.7	88.7	88.7	89	98.1	98.6	84.1	99.8	99.8	98.1	88.7	84.4	80.8	88.7	88.1	98.1	98.8	88.7	99.8	98.6	95.2	99
AB5057-UW	100	100	100	100	99.8	88.7	88.7	88.7	88.7	88.7	98.8	98.8	88.4	100	100	100	88.7	88.7	88.7	89	98.1	98.6	84.1	99.8	99.8	98.1	88.7	84.4	80.8	88.7	88.1	98.1	98.8	88.7	99.8	98.6	95.2	99
AB6870155	83.9	83.9	83.9	83.9	83.7	100	100	100	100	100	84.9	84.4	99.7	83.9	83.9	83.9	100	100	100	99.2	83.7	83.9	93.8	83.7	83.7	83.7	100	86.4	80.1	100	99.5	83.7	84.4	100	83.7	84.2	82.6	99
AB6870155	83.9	83.9	83.9	83.9	83.7	100	100	100	100	100	84.9	84.4	99.7	83.9	83.9	83.9	100	100	100	99.2	83.7	83.9	93.8	83.7	83.7	83.7	100	86.4	80.1	100	99.5	83.7	84.4	100	83.7	84.2	82.6	99
AB6870155	83.9	83.9	83.9	83.9	83.7	100	100	100	100	100	84.9	84.4	99.7	83.9	83.9	83.9	100	100	100	99.2	83.7	83.9	93.8	83.7	83.7	83.7	100	86.4	80.1	100	99.5	83.7	84.4	100	83.7	84.2	82.6	99
AR_0083	79.7	79.7	79.7	79.7	79.7	94.2	94.2	94.2	94.2	94.2	80.4	79.9	94	79.7	79.7	79.7	94.2	94.2	94.2	100	79.7	79.7	88.9	79.7	79.7	79.7	94.2	82.1	75.9	94.2	93.7	79.7	79.9	94.2	79.7	79.8	79.6	91.6
AYE	98.6	98.6	98.6	98.6	98.3	89.6	89.6	89.6	89.6	89.6	98.8	98.8	88.4	98.6	98.6	98.6	89.6	89.6	89.6	89	98.6	100	84.3	98.3	98.3	98.6	89.6	84.9	81.3	89.6	88.1	98.6	98.8	89.6	98.3	98.6	95.4	98.2
AYE	98.1	98.1	98.1	98.1	97.8	88.4	88.4	88.4	88.4	88.4	98.3	98.8	88.1	98.1	98.1	98.1	88.4	88.4	88.4	88.1	100	98.6	85.3	97.8	97.8	100	88.4	84.1	80.8	88.4	87.9	100	98.8	88.4	97.8	98.6	94.9	98.6
B8342	79.6	79.6	79.6	79.6	79.4	93.8	93.8	93.8	93.8	93.8	84.7	80.3	93.6	79.6	79.6	79.6	93.8	93.8	93.8	93.6	80.8	79.8	100	79.4	79.4	80.8	93.8	81.6	75.7	93.8	93.3	80.8	80.3	93.8	79.4	80.1	78.8	92.8
D36	99.8	99.8	99.8	99.8	100	88.4	88.4	88.4	88.4	88.4	98.6	98.6	88.1	99.8	99.8	99.8	88.4	88.4	88.4	89	97.8	98.3	83.8	100	100	97.8	88.4	84.1	80.6	88.4	87.9	97.8	98.6	88.4	100	98.3	94.9	98.6
D36	99.8	99.8	99.8	99.8	100	88.4	88.4	88.4	88.4	88.4	98.6	98.6	88.1	99.8	99.8	99.8	88.4	88.4	88.4	89	97.8	98.3	83.8	100	100	97.8	88.4	84.1	80.6	88.4	87.9	97.8	98.6	88.4	100	98.3	94.9	98.6
DA33382	98.1	98.1	98.1	98.1	97.8	88.4	88.4	88.4	88.4	88.4	98.3	98.8	88.1	98.1	98.1	98.1	88.4	88.4	88.4	88.1	100	98.6	85.3	97.8	97.8	100	88.4	84.1	80.8	88.4	87.9	100	98.8	88.4	97.8	98.6	94.9	98.6
FDAARGOS_1036	83.9	83.9	83.9	83.9	83.7	100	100	100	100	100	84.9	84.4	99.7	83.9	83.9	83.9	100	100	100	99.2	83.7	83.9	93.8			83.7	100	86.4	80.1	100	99.5	83.7	84.4	100	83.7	84.2	82.6	99
FDAARGOS_540	81.9	81.9	81.9	81.9	81.7	84.8	84.8	84.8	84.8	84.8	82.1	81.7	84.8	81.9	81.9	81.9	84.8	84.8	84.8	84.1	81.7	82.4	80.2	81.7	81.7	81.7	84.8	100	87	84.8	84.5	81.7	81.7	84.8	81.7	81.4	79.1	96.5
FDAARGOS_540	76.4	76.4	76.4	76.4	76.1	82.8	82.8	82.8	82.8	82.8	76.6	76.1	82.8	76.4	76.4	76.4	82.8	82.8	82.8	82.1	76.1	76.9	78.2	76.1	76.1	76.1	82.8	96	100	82.8	82.5	76.1	76.1	82.8	76.1	75.9	74.3	96.5
NCTC13421	83.9	83.9	83.9	83.9	83.7	100	100	100	100	100	84.9	84.4	99.7	83.9	83.9	83.9	100	100	100	99.2	83.7	83.9	93.8	83.7	83.7	83.7	100	86.4	80.1	100	99.5	83.7	84.4	100	83.7	84.2	82.6	99
OC074	83.5	83.5	83.5	83.5	83.2	99.5	99.5	99.5	99.5	99.5	84.4	83.9	99.7	83.5	83.5	83.5	99.5	99.5	99.5	98.7	83.2	83.5	93.3	83.2	83.2	83.2	99.5	86.3	79.8	99.5	100	83.2	83.9	99.5	83.2	83.7	82.1	98.6
OC081	98.1	98.1	98.1	98.1	97.8	88.4	88.4	88.4	88.4	88.4	98.3	98.8	88.1	98.1	98.1	98.1	88.4	88.4	88.4	88.1	100	98.6	85.3	97.8	97.8	100	88.4	84.1	80.8	88.4	87.9	100	98.8	88.4	97.8	98.6	94.9	98.6
UC22850	99.8	99.8	99.8	99.8	98.5	89.2	89.2	89.2	89.2	89.2	99.5	100	88.9	99.8	99.8	99.8	89.2	89.2	89.2	89.2	98.8	98.8	84.8	98.5	98.5	98.8	89.2	84.1	80.6	89.2	88.2	98.8	100	89.2	98.5	99.8	95.4	99
USA15	83.9	83.9	83.9	83.9	83.7	100	100	100	100	100	84.9	84.4	99.7	83.9	83.9	83.9	100	100	100	99.2	83.7	83.9	93.8	83.7	83.7	83.7	100	86.4	80.1	100	99.5	83.7	84.4	100	83.7	84.2	82.6	99
VB2486	99.8	99.8	99.8	99.8	100	88.4	88.4	88.4	88.4	88.4	98.6	98.6	88.1	99.8	99.8	99.8	88.4	88.4	88.4	89	97.8	98.3	83.8	100	100	97.8	88.4	84.1	80.6	88.4	87.9	97.8	98.6	88.4	100	98.3	94.9	98.6
WCHAB005078	98.6	98.6	98.6	98.6	98.3	89.8	89.8	89.8	89.8	89.8	99.3	99.8	88.7	98.6	98.6	98.6	89.8	89.8	89.8	89	98.6	98.6	84.6	98.3	98.3	98.6	89.8	84.5	80.3	89.8	88.4	98.6	99.8	89.8	98.3	100	95.2	99
WP4-W18-FSBL-11	97.1	97.1	97.1	97.1	96.9	89	89	89	89	89	97.3	97.4	88.8	97.1	97.1	97.1	89	89	89	89.8	96.9	97.3	84.9	96.9	96.9	96.9	89	83	88.2	89	88.5	96.9	97.3	89	96.9	97.1	100	97.3
AB169-VUB	99	99	99	99	98.6	99	99	99	99	99	99	99	99	99	99	99	99	99	99	91.6	98.2	98.6	92.8	98.6	98.6	98.6	99	96.5	96.5	99	98.6	98.6	99	99	98.6	99	97.3	100
	Group D
D group	WP4-W18-FSBLL-11	OCU_Ac16a	OC073	NCTC7364	FDAARGOS_533	DETAB-P2	B8300	B8342	Ab105	6200
WP4-W18-FSBLL-11	100	95.3	100	93.5	93.9	93.9	87.9	100	93.9	94.7
OCU_Ac16a	94.4	100	94.4	93.1	93.5	93.5	87.6	94.4	93.5	97.4
OC073	100	95.3	100	93.5	93.9	93.9	87.9	100	93.9	94.7
NCTC7364	92.6	91.2	92.6	100	98.8	98.8	90.9	92.6	98.8	89.8
FDAARGOS_533	93	91.6	93	98.8	100	99.6	90.9	93	99.6	90.2
DETAB-P2	93	92	93	98.8	99.6	100	91.3	93	99.2	90.6
B8300	86.8	85.4	86.8	90.9	90.8	90.8	100	86.8	91.1	85
B8342	100	95.3	100	93.5	93.9	93.9	87.9	100	93.9	94.7
Ab105	93	91.6	93	98.8	99.6	99.2	91.1	93	100	90.2
6200	93.8	97.4	93.8	91.6	92	92	87	93.8	92	100
	Group F
F grupa	XH858	XH1056	UC23022	UC23022	UC22850	MRSN15313	MRSN15313	AbH120-A2	AB5057-UW	Ab-D10a-a	Ab-B004d-c	17-84	BJAB	AB5075-VUB 541	AB5075-VUB 536	AB5075-VUB 533
XH858	100	100	53.1	53.1	53.1	53.1	53.1	53.4	53.4	57.4	57.4	51.2	100	53.4	38.1	51
XH1056	100	100	53.1	53.1	53.1	53.1	53.1	53.4	53.4	57.4	57.4	51.2	100	53.4	38.1	51
UC23022	51.3	51.3	100	100	100	100	100	95.6	95.6	76.2	76.2	77.2	51.3	95.6	78.9	95.4
UC23022	51.3	51.3	100	100	100	100	100	95.6	95.6	76.2	76.2	77.2	51.3	95.6	78.9	95.4
UC22850	51.3	51.3	100	100	100	100	100	95.6	95.6	76.2	76.2	77.2	51.3	95.6	78.9	95.4
MRSN15313	51.3	51.3	100	100	100	100	100	95.6	95.6	76.2	76.2	77.2	51.3	95.6	78.9	95.4
MRSN15313	51.3	51.3	100	100	100	100	100	95.6	95.6	76.2	76.2	77.2	51.3	95.6	78.9	95.4
AbH120-A2	51.3	51.3	95.6	95.6	95.6	95.6	95.6	100	100	78.8	78.8	77	51.3	100	83	99.7
AB5057-UW	51.3	51.3	95.6	95.6	95.6	95.6	95.6	100	100	78.8	78.8	77	51.3	100	83	99.7
Ab-D10a-a	57.4	57.4	75.7	75.7	75.7	75.7	75.7	76.2	76.2	100	100	73.5	57.4	76.2	62.7	78.6
Ab-B004d-c	57.4	57.4	75.7	75.7	75.7	75.7	75.7	76.2	76.2	100	100	73.5	57.4	76.2	62.7	78.6
17-84	48.5	48.5	77	77	77	77	77	76.5	76.5	73.6	73.6	100	48.5	76.5	61.2	76.8
BJAB	100	100	53.1	53.1	53.1	53.1	53.1	53.4	53.4	57.4	57.4	51.2	100	53.4	38.1	51
AB5075-VUB 541	51.3	51.3	95.6	95.6	95.6	95.6	95.6	100	100	78.8	78.8	77	51.3	100	83	99.7
AB5075-VUB 536	48.8	48.8	95.1	95.1	95.1	95.1	95.1	100	100	72	72	72.1	48.8	100	100	100
AB5075-VUB 533	53.3	53.3	95.4	95.4	95.4	95.4	95.4	99.7	99.7	76	76	76.3	53.3	99.7	83	100
	Group E
E group	11W359501	A85	AB0057	AB031	AB169-VUB	AB6870155	ATCC BAA1605	FDAARGOS_1036	NCTC 13421	VB2486
11W359501	100	100	99	99	92.3	100	99	99	99	100
A85	100	100	99	92.8	92.3	100	99	99	99	100
AB0057	99	99	100	93.1	92.6	99	100	100	100	99
AB031	92.8	92.8	93.1	100	99.5	92.8	93.1	93.1	93.1	92.8
AB169-VUB	92.3	92.3	92.6	99.5	100	92.3	92.6	92.6	92.6	92.3
AB6870155	100	100	99	92.8	92.3	100	99	99	99	100
ATCC BAA1605	99	99	100	93.1	92.6	99	100	100	100	99
FDAARGOS_1036	99	99	100	93.1	92.6	99	100	100	100	99
NCTC 13421	99	99	100	93.1	92.6	99	100	100	100	99
VB2486	100	100	99	92.8	92.3	100	99	99	99	100
	Group G
G group	YC103	VB16141	31FS3-2
YC103	100	24	39.3
VB16141	55.9	100	40.8
31FS3-2	97.2	41.2	100
	Group H
H group	10_3	10_4 a	10_4 b
10_3	100	100	100
10_4 a	100	100	100
10_4 b	100	100	100
	Group I
I group	280820	6080	A1429	ABF9692	AC1633	CIP70.10	DETAB-E51	DETAB-P43	R2091	VB280821
280820	100	71.4	69.7	95.3	98.3	98.3	71.4	71.4	98.3	100
6080	49.5	100	73.1	61.4	61.1	61.1	100	100	61.1	71.4
A1429	49.1	73.1	100	59.2	59.5	59.5	73.1	73.1	59.5	69.7
ABF9692	66.4	60.7	57.4	100	97.1	97.1	60.7	60.7	97.1	95.2
AC1633	68.5	60.5	57.6	97.1	100	100	60.5	60.5	100	98.3
CIP70.10	68.5	60.5	57.6	100	100	100	60.5	60.5	100	98.3
DETAB-E51	49.5	100	73.1	61.4	61.1	61.1	100	100	61.1	71.4
DETAB-P43	49.5	100	73.1	61.4	61.1	61.1	100	100	61.1	71.4
R2091	68.5	60.5	57.6	100	100	100	60.5	60.5	100	98.3
VB280821	100	71.4	69.7	95.3	98.3	98.3	71.4	71.4	98.3	100
	Group J
J group	DSM486	DSM493
DSM486	100	100
DSM493	100	100
	Comparison of Zot of selected representatives of various groups
	280820	AB169-VUB (A)	ATCC19606 (A)	LMG994(A)	XH1344	NY13623 (B)	NCTC7364	LMG944(B)	Ab-D10a-a(B)	A388 (C)	A85(C)	FDAARGOS_540 (C)	FDAARGOS_540 (C)	WP4-W18-FSBLL-11 (D)	NCTC7364(D)	B8300 (D)	XH858 (F)	UC23022	AbH120-A2 (F)	Ab-D10a-a (F)	17-84 (F)	A85	YC103 (G)	VB16141 (G)	31FS3-2 (G)	10_3 (H)	DSM	DSM (nesvrstan)	LMG944 (nesvrstan)
	(A)				(B)		(B)											(F)				(E)					(J)
280820 (A)	100	92.4	83.8	34.9	34.7	35.7	37.1	34.9	33.7	35.5	39.5	38.6	40.5	30.7	32.1	29.4	21.7	18.9	20.1	23.8	22	38.4	24.3	38.1	28.6	27.7	38.2	36.6	39.4
AB169-VUB (A)	92.4	100	91.1	35.1	34.5	35.1	35.2	35.1	33.3	36.5	39.7	39	40.9	32.5	32.7	31.8	21.8	18.4	19.6	21.5	21.6	39.2	24.3	37.9	29.5	28.8	38.2	37.2	40.9
ATCC19606 (A)	87.4	91.1	100	36.2	35	35.6	34.8	36.2	34.3	35.8	38.4	40	40.7	31.9	31.7	30.4	21.3	23.5	23.3	19.3	26.4	39.7	23.8	38.9	29.7	28.4	40.1	35.5	38.5
LMG994(A)	94.1	88.2	92.2	100	35.6	36.9	37.1	35.9	34.6	35.7	39.8	39.5	40.2	30.6	31.3	29.1	21.7	23.5	20.1	26.1	22	39.3	24.3	39.1	29.3	27.3	39.4	34.4	36.8
XH1344 (B)	37.5	37.3	36.5	37.2	100	94.3	76.1	85.3	89.1	37.4	37.9	38.7	37.3	27.7	26	25.3	18.9	18.1	19	18.5	19	35.2	11.3	38.3	29.1	23.8	38.2	31.6	32
NY13623	38.2	37.6	36.8	38.1	94.1	100	77.1	86.5	90.8	36.5	37	37.2	34.6	28.2	26.6	25.8	19.2	18.1	19	18.5	19.2	34.7	11.3	38.8	28.4	23.5	38.2	32.1	32.7
(B)
NCTC7364(B)	38.4	36.5	34.1	36.3	70.6	72.4	100	78.7	68.7	32.4	35	30.5	32.1	24.9	25.3	24.2	19.3	17.7	18.5	18.3	19.8	37.6	10.8	41.9	25.2	32	34	37	33.3
LMG944(B)	37.3	37.6	37.4	35.9	85.2	86.5	83.6	100	83.1	35.4	35.6	36.9	34.3	28.8	27	25.6	17.4	17.7	18.5	18.3	17.5	39.9	10.8	37.9	26.9	27.7	39.5	32.8	32.8
Ab-D10a-a (B)	39.4	36.4	36.2	36.6	90.8	92.6	75	84.8	100	35.7	35.4	37.4	34.5	27.6	26.5	25.8	17.5	17.3	17.9	17.7	17.6	35.3	11.3	37	27.6	22.9	38.1	32.5	32.8
A388 (C)	37.9	38.1	35.8	34.6	35.9	35.8	33.5	34.6	34.2	100	88.4	80.6	84.1	27.7	32.2	33.2	10.8	15.7	16.4	13.4	17.3	31.9	21.6	29.4	28.1	36	37.2	34.2	31.7
A85 (C)	39.5	39.7	39.7	32.6	34.4	34	33	32.6	31.7	83.7	100	80.1	86.4	24.3	24.5	24.7	10.6	13.9	16.1	13.2	17.8	30.6	21.6	29.2	27	36.8	35.2	36.4	33.5
FDAARGOS_540 (C)	40.2	40.6	38.7	36.2	38.7	36.5	30.8	36.2	35.9	81.7	84.8	100	96	27.3	26.7	27.7	10.6	13.4	15.7	13	10.2	27.9	22.7	29.6	33.1	36.3	36.2	36.2	29.8
FDAARGOS_540 (C)	38.4	38.8	36.8	30.4	31.3	30.6	29.1	30.4	29.8	76.1	82.8	87	100	22.3	22.5	22.9	10.6	15	15.7	15.6	10.2	26.6	22.7	28	25.1	34.9	46.6	39.3	31.1
WP4-W18-FSBLL-11 (D)	39.4	42.3	40.7	35.6	33.3	34.2	32	35.6	33.1	33.6	31.6	32.9	30.3	100	93.5	87.9	23.4	13.5	14.1	14	14.3	32.2	17.7	27.6	31.1	32.6	34	29.2	30.4
NCTC7364 (D)	40.8	41.5	38.5	39.4	30.8	32.1	33.6	32.4	31	38.7	31.3	32.2	30.2	92.6	100	90.9	23.7	13.4	14.6	14.4	14.5	31.1	23.1	27.9	30.7	32.9	33.4	30.1	31.3
B8300 (D)	37.5	40	37.1	30.4	29.9	31.7	30.4	30.4	30.4	39.5	31.6	32.2	30.7	86.8	90.9	100	19.7	13.2	14.1	13.1	13.3	32.4	23.1	27.6	31.4	31.8	32.6	30.1	34.3
XH858	20.3	20.4	30.4	15.1	15.8	16.3	17.3	15.1	14.8	8.5	8.8	7.8	9.3	16.1	16.6	14.3	100	53.1	53.4	57.4	51.2	19.8	0	16.1	0	11.1	19.8	9.4	23.3
(F)
UC23022	16.2	15.8	23.2	14.4	14.2	14.4	14.9	14.4	13.3	13	13	10.6	13.2	11	10.8	10.7	51.3	100	95.6	76.2	77.2	16.3	0	10.4	0	7.2	13.6	6.9	20.3
(F)
AbH120-A2 (F)	17.1	16.6	22.5	14.5	14.6	14.9	15.4	14.5	13.8	12.6	13.3	12.1	13.5	11.2	12.2	11.6	51.1	95.6	100	78.8	77	16.7	0	12.4	0	7.2	13.9	6.6	21.1
Ab-D10a-a (F)	24.2	18.8	15.9	25.8	14.5	14.7	15.7	14.8	13.8	10.5	11	10	11.2	11.6	11.9	11.3	57.4	75.7	76.2	100	73.5	16.1	0	10.2	27.9	6.9	17.3	6.6	18.6
17-84	18.5	16.1	15.9	13.4	14.4	14.8	13.9	13.4	13.2	7	7.4	6.7	7.5	9	9.4	10	48.5	77	76.5	73.6	100	17.4	0	11.4	0	6.8	15.4	6.6	19.6
(F)
A85	40.1	40.9	36.4	33.4	33.7	33.6	37.6	33.4	33.4	33.2	32.3	29.6	29.3	26.5	25.2	27.8	22.7	20	20.8	19.6	22.2	100	23.3	36.7	28.9	30.7	37.1	35.4	31.8
(E)
YC103	11.5	11.5	10.6	4.3	4.5	4.7	4.5	4.3	4.5	9.1	9.6	9.6	10.7	5.5	7.8	7.8	0	0	0	0	0	10.2	100	24	39.3	8.6	6.8	23.3	14.9
(G)
VB16141	39.4	39.1	37.7	35.5	35.5	36.4	42.1	35.5	33.8	28.8	29.8	29.2	30.6	22.1	22.1	21.4	19.6	9.9	12.2	9.6	11.1	36	55.9	100	40.8	32.1	33.6	35.7	31.4
(G)
31FS3-2	28.9	30	28.2	26.5	28.2	27.8	25.6	26.5	26.5	29	27.9	33.8	28.3	25.7	25.3	26.5	0	0	0	0	0	28.1	97.2	41.2	100	25.7	30.7	24.3	29.2
(G)
10_3	27.2	28.9	27.4	25.6	22.9	22.9	31.8	25.6	21.7	34.8	37	35.4	37.3	27	31.7	29.5	15.1	7.4	7.4	7.2	7.1	30.2	21.6	32.1	26.8	100	27.8	31	33.1
(H)
DSM (J)	37.3	38.1	40.1	39.4	38.2	38.2	34	39.5	38.1	37.2	35.2	36.2	46.6	34	33.4	32.6	19.8	13.6	13.9	17.3	15.4	37.1	6.8	33.6	30.7	27.8	100	32.8	36.3
DSM (non-grouped)	29.6	30	30.3	29.3	28.3	28.4	31.5	29	29.4	29.5	29.4	29.8	30.7	30.2	31.5	30.8	4.1	2.9	2.8	2.8	2.8	29.2	7.9	29.8	20.8	27.5	27.2	100	22.2
LMG (non-grouped)	40.7	42.2	41.5	39.5	35.8	36.1	35.6	36.3	37.1	34.9	34.3	30.1	32.4	40.7	41.2	42.3	21.7	17.3	17.8	15.9	15.9	34.3	7	33.6	31.7	34.4	39.5	29.3	100

## Sheet: Matrix CoaB
	Suppl. S4. Coa B matrix comparison
	Group A
A group	280820a	280820b	280820c	7804	A1296	A388	AB169-VUB	AB177-VUB	AB186-VUB	AB736	ABF9692	AC1633a	AC1633b	ACN21	ATCC17961	ATCC19606	CI300	CIP70.10	DETAB-P2	DTD544C	KSK Sens.	LMG994	OCO64	R2091	VB280821a	VB280821b	PartI.Abaumannii
280820a	100	100	98.7	100	98.7	96.2	70.7	96.2	96.2	70.7	96.2	100	98.7	96.2	70.7	70.7	96.2	98.7	98.7	96.2	96.2	70.7	96.2	98.7	98.7	100	70.7
280820b	100	100	98.7	100	98.7	96.2	70.7	96.2	96.2	70.7	96.2	100	98.7	96.2	70.7	70.7	96.2	98.7	98.7	96.2	96.2	70.7	96.2	98.7	98.7	100	70.7
280820c	98.7	98.7	100	98.7	100	97.4	69.5	94.9	94.9	69.5	97.4	98.7	100	94.9	69.5	69.5	94.9	100	100	97.4	97.4	94.9	97.4	100	100	98.7	69.5
7804	100	100	98.7	100	98.7	96.2	70.7	96.2	96.2	70.7	96.2	100	98.7	96.2	70.7	70.7	96.2	98.7	98.7	96.2	96.2	70.7	96.2	98.7	98.7	100	70.7
A1296	98.7	98.7	100	98.7	100	97.4	69.5	94.9	94.9	69.5	97.4	98.7	100	94.9	69.5	69.5	94.9	100	100	97.4	97.4	94.9	97.4	100	100	98.7	69.5
A388	96.2	96.2	97.4	96.2	97.4	100	68.3	96.2	96.2	68.3	98.7	96.2	97.4	96.2	68.3	68.3	96.2	97.4	97.4	98.7	98.7	96.2	100	97.4	97.4	96.2	68.3
AB169-VUB	70.7	70.7	69.5	70.7	69.5	68.3	100	70.7	70.7	98.8	68.3	70.7	69.5	70.7	98.8	98.8	70.7	69.5	69.5	68.3	68.3	68.3	69.5	69.5	69.5	70.7	98.8
AB177-VUB	96.2	96.2	94.9	96.2	94.9	96.2	70.7	100	100	70.7	97.4	96.2	94.9	100	70.7	70.7	100	94.9	94.9	97.4	97.4	97.4	96.2	94.9	94.9	96.2	70.7
AB186-VUB	96.2	96.2	94.9	96.2	94.9	96.2	70.7	100	100	70.7	97.4	96.2	94.9	100	70.7	70.7	100	94.9	94.9	97.4	97.4	97.4	96.2	94.9	94.9	96.2	70.7
AB736	70.7	70.7	69.5	70.7	69.5	68.3	98.8	70.7	70.7	100	68.3	70.7	69.5	70.7	100	100	70.7	69.5	69.5	68.3	68.3	68.3	68.3	69.5	69.5	70.7	100
ABF9692	96.2	96.2	97.4	96.2	97.4	98.7	68.3	97.4	97.4	68.3	100	96.2	97.4	97.4	68.3	68.3	97.4	97.4	97.4	100	100	97.4	98.7	97.4	97.4	96.2	68.3
AC1633a	100	100	98.7	100	98.7	96.2	69.2	96.2	96.2	70.7	96.2	100	98.7	96.2	70.7	70.7	96.2	98.7	98.7	96.2	96.2	70.7	96.2	98.7	98.7	100	70.7
AC1633b	98.7	98.7	100	98.7	100	97.4	69.5	94.9	94.9	69.5	97.4	98.7	100	94.9	69.5	69.5	94.9	100	100	97.4	97.4	94.9	97.4	100	100	98.7	69.5
ACN21	96.2	96.2	94.9	96.2	94.9	96.2	70.7	100	100	70.7	97.4	96.2	94.9	100	70.7	70.7	100	94.9	94.9	97.4	97.4	97.4	96.2	94.9	94.9	96.2	70.7
ATCC17961	70.7	70.7	69.5	70.7	69.5	68.3	98.8	70.7	70.7	100	68.3	70.7	69.5	70.7	100	100	70.7	69.5	69.5	68.3	68.3	68.3	68.3	69.5	69.5	70.7	100
ATCC19606	70.7	70.7	69.5	70.7	69.5	68.3	98.8	70.7	70.7	100	68.3	70.7	69.5	70.7	100	100	70.7	69.5	69.5	68.3	68.3	68.3	68.3	69.5	69.5	70.7	100
CI300	96.2	96.2	94.9	96.2	94.9	96.2	70.7	100	100	70.7	97.4	96.2	94.9	100	70.7	70.7	100	94.9	94.9	97.4	97.4	97.4	96.2	94.9	94.9	96.2	70.7
CIP70.10	98.7	98.7	100	98.7	100	97.4	69.5	94.9	94.9	69.5	97.4	98.7	100	94.9	69.5	69.5	94.9	100	100	97.4	97.4	94.9	97.4	100	100	98.7	69.5
DETAB-P2	98.7	98.7	100	98.7	100	97.4	69.5	94.9	94.9	69.5	97.4	98.7	100	94.9	69.5	69.5	94.9	100	100	97.4	97.4	94.9	97.4	100	100	98.7	69.5
DT0544C	96.2	96.2	97.4	96.2	97.4	98.7	68.3	97.4	97.4	68.3	100	96.2	97.4	97.4	68.3	68.3	97.4	97.4	97.4	100	100	97.4	98.7	97.4	97.4	96.2	68.3
KSK Sens.	96.2	96.2	97.4	96.2	97.4	98.7	68.3	97.4	97.4	68.3	100	96.2	97.4	97.4	68.3	68.3	97.4	97.4	97.4	100	100	97.4	98.7	97.4	97.4	96.2	68.3
LMG994	93.6	93.6	94.9	93.6	94.9	96.2	68.3	97.4	97.4	68.3	97.4	93.6	94.9	97.4	68.3	68.3	97.4	94.9	94.9	97.4	97.4	100	94.9	94.9	94.9		68.3
OCO64	96.2	96.2	97.4	96.2	97.4	100	69.2	96.2	96.2	68.3	98.7	96.2	97.4	96.2	68.3	68.3	96.2	97.4	97.4	98.7	98.7	96.2	100	97.4	97.4	96.2	68.3
R2091	98.7	98.7	100	98.7	100	97.4	94.9	94.9	94.9	69.5	97.4	98.7	100	94.9	69.5	69.5	94.9	100	100	97.4	97.4	94.9	97.4	100	100	98.7	69.5
VB280821a	98.7	98.7	100	98.7	100	97.4	94.9	94.9	94.9	69.5	97.4	98.7	100	94.9	69.5	69.5	94.9	100	100	97.4	97.4	94.9	97.4	100	100	98.7	69.5
VB280821b	100	100	98.7	100	98.7	96.2		96.2	96.2	70.7	96.2	100	98.7	96.2	70.7	70.7	96.2	98.7	98.7	96.2	96.2	70.7	96.2	98.7	98.7	100	70.7
PartI.Abaumannii	70.7	70.7	69.5	70.7	69.5	68.3	98.8	70.7	70.7	100	68.3	70.7	69.5	70.7	100	100	70.7	69.5	69.5	68.3	68.3	68.3	68.3	69.5	69.5	70.7	100
	Group B
B group	XH1344	UC23022	UC21460	NY13623	NCTC7364	NCTC7364	LMG944	ATCC BAA1790	ATCC17978	ATCC17978	ATCC17978	ATCC17978	AR_0070	AR_0052	AbH120-A2	AB030	Ab-D10a-a	Ab-C63	Ab-B004d-c	810CP
XH1344	100	97.6	97.6	98.8	47	47	47	98.8	100	100	100	100	47	47	54.2	98.8	69.8	100	98.8	98.8
UC23022	97.6	100	100	98.8	47	47	47	98.8	97.6	97.6	97.6	97.6	47	47	54.2	98.8	69.8	97.6	98.8	98.8
UC21460	97.6	100	100	98.8	47	47	47	98.8	97.6	97.6	97.6	97.6	47	47	54.2	98.8	69.8	97.6	98.8	98.8
NY13623	98.8	98.8	98.8	100	48.2	48.2	48.2	100	98.8	98.8	98.8	98.8	48.2	48.2	55.4	100	71	98.8	100	100
NCTC7364	47	47	47	48.2	100	100	100	48.2	47	47	47	47	98.7	98.7	90.4	48.2	35.6	45	48.2	48.2
NCTC7364	47	47	47	48.2	100	100	100	48.2	47	47	47	47	98.7	98.7	90.4	48.2	35.6	45	48.2	48.2
LMG944	47	47	47	48.2	100	100	100	48.2	47	47	47	47	98.7	98.7	90.4	48.2	35.6	45	48.2	48.2
ATCC BAA1790	100	98.8	98.8	100	48.2	48.2	48.2	100	98.8	98.8	98.8	98.8	48.2	48.2	55.4	100	71	98.8	100	100
ATCC17978	100	97.6	97.6	98.8	47	47	47	98.8	100	100	100	100	47	47	54.2	98.8	69.8	100	98.8	98.8
ATCC17978	100	97.6	97.6	98.8	47	47	47	98.8	100	100	100	100	47	47	54.2	98.8	69.8	100	98.8	98.8
ATCC17978	100	97.6	97.6	98.8	47	47	47	98.8	100	100	100	100	47	47	54.2	98.8	69.8	100	98.8	98.8
ATCC17978	100	97.6	97.6	98.8	47	47	47	98.8	100	100	100	100	47	47	54.2	98.8	69.8	100	98.8	98.8
AR_0070	47	47	47	48.2	98.7	98.7	98.7	48.2	47	47	47	47	100	100	89.2	48.2	35.6	47	48.2	48.2
AR_0052	47	47	47	48.2	98.7	98.7	98.7	48.2	47	47	47	47	100	100	89.2	48.2	35.6	47	48.2	48.2
AbH120-A2	54.2	54.2	54.2	55.4	90.4	90.4	90.4	55.4	54.2	54.2	54.2	54.2	89.2	89.2	100	55.4	34.9	54.2	55.4	55.4
AB030	98.8	98.8	98.8	100	48.2	48.2	48.2	100	98.8	98.8	98.8	98.8	48.2	48.2	55.4	100	71	98.8	100	100
Ab-D10a-a	93.4	93.4	93.4	95	45.1	45.1	45.1	95	93.4	93.4	93.4	93.4	45.1	45.1	46.7	95	100	93.4	95	95
Ab-C63	100	97.6	97.6	98.8	47	47	47	98.8	100	100	100	100	47	47	54.2	98.8	69.8	100	98.8	98.8
Ab-B004d-c	98.8	98.8	98.8	100	48.2	48.2	48.2	100	98.8	98.8	98.8	98.8	48.2	48.2	55.4	100	71	98.8	100	100
810CP	98.8	98.8	98.8	100	48.2	48.2	48.2	100	98.8	98.8	98.8	98.8	48.2	48.2	55.4	100	71	98.8	100	100
	Group C
C grupa	AB169-VUB	A388	A85	AB0057a	AB0057b	AB0057c	AB0057d	AB0057e	AB322	AB43	AB5057-UWa	AB505-UWb	AB505-UWc	AB6870155a	AB6870155b	AB6870155c	AR_0083	AYEa	AYEb	B8342	D36a	D36b	DA33382	FDAARGOS_1036	FDAARGOS_540a	FDAARGOS_540b	NCTC13421	OC074	OC081	UC22850	USA15	VB2486	WCHAB005078	WP4-W18-FSBL-11	AB5075-VUB	AB5075-VUB	AB5075-VUB	AB5075-VUB
AB169-VUB	100	98.6	100	100	100	100	100	100	100	98.6	100	100	100	100	100	100	98.6	98.6	100	88.9	98.6	98.6	98.6	100	100	100	100	98.6	98.6	100	100	98.6	100	100	100	100	100	100
A388	98.6	100	98.6	98.6	98.6	98.6	98.6	98.6	98.6	97.2	98.6	98.6	98.6	98.6	98.6	98.6	100	97.2	98.6	87.5	100	100	97.2	98.6	98.6	98.6	98.6	97.2	97.2	98.6	98.6	100	98.6	98.6	98.6	98.6	98.6	98.6
A85	100	98.6	100	100	100	100	100	100	100	98.6	100	100	100	100	100	100	98.6	98.6	100	88.9	98.6	98.6	98.6	100	100	100	100	98.6	98.6	100	100	98.6	100	100	100	100	100	100
AB0057	100	98.6	100	100	100	100	100	100	100	98.6	100	100	100	100	100	100	98.6	98.6	100	88.9	98.6	98.6	98.6	100	100	100	100	98.6	98.6	100	100	98.6	100	100	100	100	100	100
AB0057	100	98.6	100	100	100	100	100	100	100	98.6	100	100	100	100	100	100	98.6	98.6	100	88.9	98.6	98.6	98.6	100	100	100	100	98.6	98.6	100	100	98.6	100	100	100	100	100	100
AB0057	100	98.6	100	100	100	100	100	100	100	98.6	100	100	100	100	100	100	98.6	98.6	100	88.9	98.6	98.6	98.6	100	100	100	100	98.6	98.6	100	100	98.6	100	100	100	100	100	100
AB0057	100	98.6	100	100	100	100	100	100	100	98.6	100	100	100	100	100	100	98.6	98.6	100	88.9	98.6	98.6	98.6	100	100	100	100	98.6	98.6	100	100	98.6	100	100	100	100	100	100
AB0057	100	98.6	100	100	100	100	100	100	100	98.6	100	100	100	100	100	100	98.6	98.6	100	88.9	98.6	98.6	98.6	100	100	100	100	98.6	98.6	100	100	98.6	100	100	100	100	100	100
AB322	100	98.6	100	100	100	100	100	100	100	98.6	100	100	100	100	100	100	98.6	98.6	100	88.9	98.6	98.6	98.6	100	100	100	100	98.6	98.6	100	100	98.6	100	100	100	100	100	100
AB43	98.6	97.2	98.6	98.6	98.6	98.6	98.6	98.6	98.6	100	98.6	98.6	98.6	98.6	98.6	98.6	97.2	100	98.6	87.5	97.2	97.2	100	98.6	98.6	98.6	98.6	100	100	98.6	98.6	97.2	98.6	98.6	98.6	98.6	98.6	98.6
AB5057-UW	100	98.6	100	100	100	100	100	100	100	98.6	100	100	100	100	100	100	98.6	98.6	100	88.9	98.6	98.6	98.6	100	100	100	100	98.6	98.6	100	100	98.6	100	100	100	100	100	100
AB5057-UW	100	98.6	100	100	100	100	100	100	100	98.6	100	100	100	100	100	100	98.6	98.6	100	88.9	98.6	98.6	98.6	100	100	100	100	98.6	98.6	100	100	98.6	100	100	100	100	100	100
AB5057-UW	100	98.6	100	100	100	100	100	100	100	98.6	100	100	100	100	100	100	98.6	98.6	100	88.9	98.6	98.6	98.6	100	100	100	100	98.6	98.6	100	100	98.6	100	100	100	100	100	100
AB6870155	100	98.6	100	100	100	100	100	100	100	98.6	100	100	100	100	100	100	98.6	98.6	100	88.9	98.6	98.6	98.6	100	100	100	100	98.6	98.6	100	100	98.6	100	100	100	100	100	100
AB6870155	100	98.6	100	100	100	100	100	100	100	98.6	100	100	100	100	100	100	98.6	98.6	100	88.9	98.6	98.6	98.6	100	100	100	100	98.6	98.6	100	100	98.6	100	100	100	100	100	100
AB6870155	100	98.6	100	100	100	100	100	100	100	98.6	100	100	100	100	100	100	98.6	98.6	100	88.9	98.6	98.6	98.6	100	100	100	100	98.6	98.6	100	100	98.6	100	100	100	100	100	100
AR_0083	98.6	100	98.6	98.6	98.6	98.6	98.6	98.6	98.6	97.2	98.6	98.6	98.6	98.6	98.6	98.6	100	97.2	98.6	87.5	100	100	97.2	98.6	98.6	98.6	98.6	97.2	97.2	98.6	98.6	100	98.6	98.6	98.6	98.6	98.6	98.6
AYE	98.6	97.2	98.6	98.6	98.6	98.6	98.6	98.6	98.6	100	98.6	98.6	98.6	98.6	98.6	98.6	97.2	100	98.6	87.5	97.2	97.2	100	98.6	98.6	98.6	98.6	100	100	98.6	98.6	97.2	98.6	98.6	98.6	98.6	98.6	98.6
AYE	100	98.6	100	100	100	100	100	100	98.6	98.6	100	100	100	100	100	100	98.6	98.6	100	88.9	98.6	98.6	98.6	100	100	100	100	98.6	98.6	100	100	98.6	100	100	100	100	100	100
B8342	88.9	87.5	88.9	88.9	88.9	88.9	88.9	88.9	87.5	87.5	88.9	88.9	88.9	88.9	88.9	88.9	87.5	88.9	88.9	100	87.5	87.5	87.5	88.9	88.9	88.9	88.9	87.5	87.5	88.9	88.9	88.9	88.9	88.9	88.9	88.9	88.9	88.9
D36	98.6	100	98.6	98.6	98.6	98.6	98.6	98.6	98.6	97.2	98.6	98.6	98.6	98.6	98.6	98.6	100	97.2	98.6	87.5	100	100	97.2	98.6	98.6	98.6	98.6	97.2	97.2	98.6	98.6	100	98.6	98.6	98.6	98.6	98.6	98.6
D36	98.6	100	98.6	98.6	98.6	98.6	98.6	98.6	98.6	97.2	98.6	98.6	98.6	98.6	98.6	98.6	100	97.2	98.6	87.5	100	100	97.2	98.6	98.6	98.6	98.6	97.2	97.2	98.6	98.6	100	98.6	98.6	98.6	98.6	98.6	98.6
DA33382	98.6	97.2	98.6	98.6	98.6	98.6	98.6	98.6	98.6	100	98.6	98.6	98.6	98.6	98.6	98.6	97.2	100	98.6	87.5	97.2	97.2	100	98.6	98.6	98.6	98.6	100	100	98.6	98.6	97.2	98.6	98.6	98.6	98.6	98.6	98.6
FDAARGOS_1036	100	98.6	100	100	100	100	100	100	100	98.6	100	100	100	100	100	100	98.6	98.6	100	88.9	98.6	98.6	98.6	100	100	100	100	98.6	98.6	100	100	98.6	100	100	100	100	100	100
FDAARGOS_540	100	98.6	100	100	100	100	100	100	100	98.6	100	100	100	100	100	100	98.6	98.6	100	88.9	98.6	98.6	98.6	100	100	100	100	98.6	98.6	100	100	98.6	100	100	100	100	100	100
FDAARGOS_540	100	98.6	100	100	100	100	100	100	100	98.6	100	100	100	100	100	100	98.6	98.6	100	88.9	98.6	98.6	98.6	100	100	100	100	98.6	98.6	100	100	98.6	100	100	100	100	100	100
NCTC13421	100	98.6	100	100	100	100	100	100	100	98.6	100	100	100	100	100	100	98.6	98.6	100	88.9	98.6	98.6	98.6	100	100	100	100	98.6	98.6	100	100	98.6	100	100	100	100	100	100
OC074	98.6	97.2	98.6	98.6	98.6	98.6	98.6	98.6	98.6	100	98.6	98.6	98.6	98.6	98.6	98.6	97.2	100	98.6	87.5	97.2	97.2	100	98.6	98.6	98.6	98.6	100	100	98.6	98.6	97.2	98.6	98.6	98.6	98.6	98.6	98.6
OC081	98.6	97.2	98.6	98.6	98.6	98.6	98.6	98.6	98.6	100	98.6	98.6	98.6	98.6	98.6	98.6	97.2	100	98.6	87.5	97.2	97.2	100	98.6	98.6	98.6	98.6	100	100	98.6	98.6	97.2	98.6	98.6	98.6	98.6	98.6	98.6
UC22850	100	98.6	100	100	100	100	100	100	100	98.6	100	100	100	100	100	100	98.6	98.6	100	88.9	98.6	98.6	98.6	100	100	100	100	98.6	98.6	100	100	98.6	100	100	100	100	100	100
USA15	100	98.6	100	100	100	100	100	100	100	98.6	100	100	100	100	100	100	98.6	98.6	100	88.9	98.6	98.6	98.6	100	100	100	100	98.6	98.6	100	100	98.6	100	100	100	100	100	100
VB2486	98.6	100	98.6	98.6	98.6	98.6	98.6	98.6	98.6	97.2	98.6	98.6	98.6	98.6	98.6	98.6	100	97.2	98.6	87.5	100	100	97.2	98.6	98.6	98.6	98.6	97.2	97.2	98.6	98.6	100	98.6	98.6	98.6	98.6	98.6	98.6
WCHAB005078	100	98.6	100	100	100	100	100	100	100	98.6	100	100	100	100	100	100	98.6	98.6	100	88.9	98.6	98.6	98.6	100	100	100	100	98.6	98.6	100	100	98.6	100	100	100	100	100	100
WP4-W18-FSBL-11	100	98.6	100	100	100	100	100	100	100	98.6	100	100	100	100	100	100	98.6	98.6	100	88.9	98.6	98.6	98.6	100	100	100	100	98.6	98.6	100	100	98.6	100	100	100	100	100	100
AB5075-VUB	100	98.6	100	100	100	100	100	100	100	98.6	100	100	100	100	100	100	98.6	98.6	100	88.9	98.6	98.6	98.6	100	100	100	100	98.6	98.6	100	100	98.6	100	100	100	100	100	100
AB5075-VUB	100	98.6	100	100	100	100	100	100	100	98.6	100	100	100	100	100	100	98.6	98.6	100	88.9	98.6	98.6	98.6	100	100	100	100	98.6	98.6	100	100	98.6	100	100	100	100	100	100
AB5075-VUB	100	98.6	100	100	100	100	100	100	100	98.6	100	100	100	100	100	100	98.6	98.6	100	88.9	98.6	98.6	98.6	100	100	100	100	98.6	98.6	100	100	98.6	100	100	100	100	100	100
AB5075-VUB	100	98.6	100	100	100	100	100	100	100	98.6	100	100	100	100	100	100	98.6	98.6	100	88.9	98.6	98.6	98.6	100	100	100	100	98.6	98.6	100	100	98.6	100	100	100	100	100	100
	Group D
WP4-W18-FSBLL-11	100	98.8	100	98.8	98.8	97.7	94.2	100	98.8	98.8
OCU_Ac16a	98.8	100	98.8	100	100	98.8	95.4	98.8	100	100
OC073	100	98.8	100	98.8	98.8	97.7	94.2	100	98.8	98.8
NCTC7364	98.8	98.8	98.8	100	100	98.8	95.4	98.8	100	100
FDAARGOS_533	98.8	98.8	98.8	100	100	98.8	95.4	98.8	100	100
DETAB-P2	97.7	98.8	97.7	98.8	98.8	100	94.2	97.7	98.8	98.8
B8300	94.2	95.4	94.2	95.4	95.4	94.2	100	94.2	95.4	95.4
B8342	100	98.8	100	98.8	98.8	97.7	94.2	100	98.8	98.8
Ab105	98.8	98.8	98.8	100	100	98.8	95.4	98.8	100	100
6200	98.8	98.8	98.8	100	100	98.8	95.4	98.8	100	100
	Grouop E
E group	11W359501	A85	AB00 57	AB03 1	AB169- VUB	AB68701 55	ATCC BAA1605	FDAARGOS_1 036	NCTC 13421	VB2486
11W359501	100	98.8	98.8	100	100	100	98.8	100	100	100
A85	96.8	100	98.8	96.8	96.8	96.8	98.8	96.8	96.8	96.8
AB0057	98.8	100	100	98.8	98.8	98.8	100	98.8	98.8	98.8
AB031	100	98.8	98.8	100	100	100	98.8	100	100	100
AB169-VUB	100	98.8	98.8	100	100	100	98.8	100	100	100
AB6870155	100	98.8	98.8	100	100	100	98.8	100	100	100
ATCC BAA1605	98.8	100	100	98.8	98.8	98.8	100	98.8	98.8	98.8
FDAARGOS _1036	100	98.8	98.8	100	100	100	98.8	100	100	100
NCTC 13421	100	98.8	98.8	100	100	100	98.8	100	100	100
VB2486	100	98.8	98.8	100	100	100	98.8	100	100	100
	Group F
F group	UC230 22	UC230 22	UC228 50	MRSN15 313 1	MRSN15 313 2	AbH120- A2	AB50 57- UW	Ab- D10a- a	Ab- B004d-c	17-84	5075-VUB 541	AB5075-VUB 536	AB5075-VUB 533
UC23022	100	100	100	100	100	100	100	89.2	89.2	89.2	100	0	100
UC23022	100	100	100	100	100	100	100	89.2	89.2	89.2	100	0	100
UC22850	100	100	100	100	100	100	100	89.2	89.2	89.2	100	0	100
MRSN15 313 1	100	100	100	100	100	100	100	89.2	89.2	89.2	100	0	100
MRSN15 313 2	100	100	100	100	100	100	100	89.2	89.2	89.2	100	0	100
AbH120- A2	100	100	100	100	100	100	100	89.2	89.2	89.2	100	0	100
AB5075- UW	100	100	100	100	100	100	100	89.2	89.2	89.2	100	0	100
Ab-D10a- a	89.2	89.2	89.2	89.2	89.2	89.2	89.2	100	100	83.6	89.2	0	89.2
Ab- B004d-c	89.2	89.2	89.2	89.2	89.2	89.2	89.2	100	100	83.6	89.2	0	89.2
17-84	89.2	89.2	89.2	89.2	89.2	89.2	89.2	83.6	83.6	100	89.2	0	89.2
5075-VUB 541	100	100	100	100	100	100	100	89.2	89.2	89.2	100	0	100
AB5075-VUB 536	0	0	0	0	0	0	0	0	0	0	0	100	0
AB5075-VUB 533	100	100	100	100	100	100	100	89.2	89.2	89.2	100	0	100
	[1] CoatB was not detected in the following strains from the group F: XH858, XH1056, BJAB0715.
	Group G
G group	YC103	VB16141	31FS3-2
YC103	100	43.2	100
VB16141	47.8	100	47.8
31FS3-2	100	43.2	100
	Group H
H group	10_3	10_4 a	10_4 b
10_3	100	100	100
10_4 a	100	100	100
10_4 b	100	100	100
	Group I
I group	280820	6080	A1429	ABF9692	AC1633	CIP70.10	DETAB- E51	DETAB- P43	R2091	VB280821
-280820	100	71.1	71.1	92.2	100	100	73.3	73.3	100	100
6080	71.1	100	100	67.8	71.1	71.1	76.7	76.7	71.1	71.1
A1429	71.1	100	100	67.8	71.1	71.1	76.7	76.7	71.1	71.1
ABF9692	92.2	67.8	67.8	100	92.2	92.2	72.2	72.2	92.2	92.2
AC1633	100	71.1	71.1	92.2	100	100	73.3	73.3	100	100
CIP70.10	100	71.1	71.1	92.2	100	100	73.3	73.3	100	100
DETAB- E51	73.3	76.7	76.7	72.2	73.3	73.3	100	100	73.3	73.3
DETAB- P43	73.3	76.7	76.7	72.2	73.3	73.3	100	100	73.3	73.3
R2091	100	71.1	71.1	92.2	100	100	73.3	73.3	100	100
VB28082 1	100	71.1	71.1	92.2	100	100	73.3	73.3	100	100
	Group J
J group	DSM486	DSM493
DSM486	100	100
DSM493	100	100
	Comparison of CoaB of selected representatives of various groups
Predstavnici grupa	280820 (A)	AB169-VUB (A)	ATCC19606 (A)	LMG994 (A)	NCTC7364 (B)	LMG944 (B)	AbH120-A2 (B)	Ab-D10a-a(B)	A388 (C)	A85 (C)	AB43 (C)	B8342 (C)	WP4-W18-FSBLL-11 (D)	NCTC7364 (D)	B8300 (D)	AbH120-A2 (F)	11W359501 (E)	A85 (E)	YC103 (G)	VB16141 (G)	10_3 (H)	6080(I)	R2091 (I)
280820 (A)	100	70.7	70.7	93.6	22.2	22.2	29.9		26.6	26.6	26.6	21.7					19.1	19.1				25.2	27.5
AB169-VUB (A)	70.7	100	98.8	68.3					31.9	31.9	31.9						23.4	23.4	21.3	28.4		19.3	20.3
ATCC19606 (A)	70.7	98.8	100	68.3					31.5	31.5	31.5						23.1	23.1	21.3	28		19	19.9
LMG994 (A)	93.6	68.3	68.3	100	21	21	30.1		26.6	26.6	26.6	21.7					19.1	19.1					28.9
NCTC7364 (B)	22.2			21	100	100	90.4	35.6	21.4	21.4	21.4		31.5	32.8	10.7		29.6	29.6			29
LMG944 (B)	22.2			21	100	100	90.4	35.6	21.4	21.4	21.4		31.5	32.8	10.7		29.6	29.6			29
AbH120-A2 (B)	26.8			27.1	90.4	90.4	100	34.9	20.3	20.3	20.3	0	34.1	35.2	34.1		32.5	32.5			29.9
Ab-D10a-a (B)					45.1	45.1	46.7	100													15.8
A388 (C)	38.8	35.9	35.9	37.5	33.5	33.5	32.6		100	98.6	97.2	87.5									31.6	18.2	18.2
A85 (C)	38.8	35.9	35.9	37.5	33.5	33.5	32.6		98.6	100	98.6	88.9									30.3	18.2	18.2
AB 43(C)	40.1	35.9	35.9	38.8	32.2	32.2	31.3		97.2	98.6	100	87.5									31.6	18.2	19.5
B8342 (C)	35.6	35.9	35.9	35.6	35.2	35.2	32.6		87.5	88.9	87.5	100									26.8	19.6	24.8
WP4-W18-FSBLL-11 (D)					29.8	29.8	34.4						100	98.8	94.2		21.1	21.1				35.3	19.5
NCTC7364 (D)					31	31	35.6						98.8	100	95.4		21.1	21.1				37.8	19.5
B8300 (D)	20.3			20.3	31	31	36.7						94.2	95.4	100		22.2	22.2				36.7	19.5
AbH120-A2 (F)																100					28.2	31.8	20.7
11W359501 (E)	17.8	16.5	16.5	17.8	26.8	26.8	30.4						20.7	20.7			100	98.8	20.1		30.9
A85 (E)	17.6	16.2	16.2	17.6	26.5	26.5	30.1						20.7	20.7			96.8	100		19.8	27
YC103 (G)		33.3	20.1														26.1	18.2	100	43.2	24.1
VB16141 (G)		19.8	27.6														20.4	20.4	47.8	100	28.2
10_3 (H)	1900-01-21 19:12:00	14	14		29.9	29.9	30.9	12.9	7.3	7.3	7.3					28.6	31.9	29.8		25.1	100
6080(I)													35.3	37.8	34.2	25						100	71.1
R2091(I)		18.2	18.2	24.1					14.1	14.1	15.2		34.2	36.7	18.7	33						71.1	100
